# Supplementary material for: Renal Risk Awareness and Use Patterns of NSAIDs and Antibiotics in Primary Care Patients from North-Eastern Romania
Source: Medicina (Kaunas). 2026 Mar 21;62(3):594. doi: 10.3390/medicina62030594 (PMC13027675; doi:10.3390/medicina62030594)
Supplement: Supplementary file 1 [file medicina-62-00594-s001.zip]

Archive with 1 entries (1 files):
- medicina-4146977-supplementary.pdf
